# Supplementary material for: Dual Roles of Carbon Quantum Dots from Green Carbon Sources: A Fluorescence Sensor for Fe3+ Ions, UV and High-Energy Blue Light Screening
Source: Nanomaterials (Basel). 2025 Mar 12;15(6):436. doi: 10.3390/nano15060436 (PMC11945768; doi:10.3390/nano15060436)
Supplement: Supplementary file 1 [file nanomaterials-15-00436-s001.zip]

Archive with 1 entries (1 files):
- nanomaterials-3474988-supplementary.pdf
